# Supplementary material for: Evaluation of analgesic and anti-inflammatory activity of purine-2,6-dione-based TRPA1 antagonists with PDE4/7 inhibitory activity
Source: Pharmacol Rep. 2022 Aug 5;74(5):982–97. doi: 10.1007/s43440-022-00397-6 (PMC9584878; doi:10.1007/s43440-022-00397-6)
Supplement: Supplementary file 1 — Supplementary file1 (XLSX 60 KB) [file 43440_2022_397_MOESM1_ESM.xlsx]

## Sheet: 1way ANOVA of AB_CPT
Column1	Column2	Column3	Column4	Column5	Column6
Parameter
Table Analyzed	AB_CPT
Data sets analyzed	A-O
ANOVA summary
F	17,68
P value	<0,0001
P value summary	****
Significant diff. among means (P < 0.05)?	Yes
R squared	0,8669
Brown-Forsythe test
F (DFn, DFd)	3,685 (14, 38)
P value	0,0007
P value summary	***
Are SDs significantly different (P < 0.05)?	Yes
Bartlett's test
Bartlett's statistic (corrected)
P value
P value summary
Are SDs significantly different (P < 0.05)?
ANOVA table	SS	DF	MS	F (DFn, DFd)	P value
Treatment (between columns)	21615	14	1544	F (14, 38) = 17,68	P<0,0001
Residual (within columns)	3318	38	87,31
Total	24933	52
Data summary
Number of treatments (columns)	15
Number of values (total)	53
Column1	pre-ox 36/1	pre-drug 36/1	post-drug 36/1	7pre-drug 36/1	7post- 36/1	pre-ox 36/5	pre-drug 36/5	post-drug 36/5	7pre-drug 36/5	7post-drug 36/5	pre-ox 36/10	pre-drug 36/10	post-drug 36/10	7pre-drug 36/10	7post-drug 36/10
Number of values	5	5	5	3	3	3	3	3	2	2	5	5	5	2	2
Minimum	60	4.3	7.6	14.3	3.5	60	7.3	17.9	12.1	4.3	60	5.4	3.3	5.3	4.7
25% Percentile	60	4.6	12.9	14.3	3.5	60	7.3	17.9	12.1	4.3	60	6.8	3.35	5.3	4.7
Median	60	7.2	19.8	25.4	5.9	60	13.6	28.1	36.05	11.25	60	12.3	5.9	12.75	16.3
75% Percentile	60	11.5	21.65	31.6	25.1	60	18.7	48.3	60	18.2	60	15.1	21.05	20.2	27.9
Maximum	60	15.7	23.3	31.6	25.1	60	18.7	48.3	60	18.2	60	17.8	26.3	20.2	27.9
Mean	60	7.88	17.78	23.77	11.5	60	13.2	31.43	36.05	11.25	60	11.22	10.94	12.75	16.3
Std. Deviation	0	4.573	5.985	8.765	11.84	0	5.711	15.47	33.87	9.829	0	4.713	10	10.54	16.4
Std. Error of Mean	0	2.045	2.677	5.06	6.835	0	3.297	8.933	23.95	6.95	0	2.108	4.473	7.45	11.6
Lower 95% CI of mean	60	2.202	10.35	1.993	-17.91	60	-0.9857	-7	-268.3	-77.06	60	5.368	-1.479	-81.91	-131.1
Upper 95% CI of mean	60	13.56	25.21	45.54	40.91	60	27.39	69.87	340.4	99.56	60	17.07	23.36	107.4	163.7
Sum	300	39.4	88.9	71.3	34.5	180	39.6	94.3	72.1	22.5	300	56.1	54.7	25.5	32.6
Column1	Column2	Column3	Column4	Column5	Column6	Column7	Column8	Column9
Number of families	1
Number of comparisons per family	105
Alpha	0,05
Tukey's multiple comparisons test	Mean Diff,	95,00% CI of diff,	Below threshold?	Summary
pre-ox 36/1 vs. pre-drug 36/1	52,12	30,72 to 73,52	Yes	****		A-B
pre-ox 36/1 vs. post-drug 36/1	42,22	20,82 to 63,62	Yes	****		A-C
pre-ox 36/1 vs. 7pre-drug 36/1	36,23	11,52 to 60,95	Yes	***		A-D
pre-ox 36/1 vs. 7post- 36/1	48,50	23,78 to 73,22	Yes	****		A-E
pre-ox 36/1 vs. pre-ox 36/5	0,000	-24,72 to 24,72	No	ns		A-F
pre-ox 36/1 vs. pre-drug 36/5	46,80	22,08 to 71,52	Yes	****		A-G
pre-ox 36/1 vs. post-drug 36/5	28,57	3,851 to 53,28	Yes	*		A-H
pre-ox 36/1 vs. 7pre-drug 36/5	23,95	-4,366 to 52,27	No	ns		A-I
pre-ox 36/1 vs. 7post-drug 36/5	48,75	20,43 to 77,07	Yes	****		A-J
pre-ox 36/1 vs. pre-ox 36/10	0,000	-21,40 to 21,40	No	ns		A-K
pre-ox 36/1 vs. pre-drug 36/10	48,78	27,38 to 70,18	Yes	****		A-L
pre-ox 36/1 vs. post-drug 36/10	49,06	27,66 to 70,46	Yes	****		A-M
pre-ox 36/1 vs. 7pre-drug 36/10	47,25	18,93 to 75,57	Yes	****		A-N
pre-ox 36/1 vs. 7post-drug 36/10	43,70	15,38 to 72,02	Yes	***		A-O
pre-drug 36/1 vs. post-drug 36/1	-9,900	-31,30 to 11,50	No	ns		B-C
pre-drug 36/1 vs. 7pre-drug 36/1	-15,89	-40,60 to 8,829	No	ns		B-D
pre-drug 36/1 vs. 7post- 36/1	-3,620	-28,34 to 21,10	No	ns		B-E
pre-drug 36/1 vs. pre-ox 36/5	-52,12	-76,84 to -27,40	Yes	****		B-F
pre-drug 36/1 vs. pre-drug 36/5	-5,320	-30,04 to 19,40	No	ns		B-G
pre-drug 36/1 vs. post-drug 36/5	-23,55	-48,27 to 1,162	No	ns		B-H
pre-drug 36/1 vs. 7pre-drug 36/5	-28,17	-56,49 to 0,1455	No	ns		B-I
pre-drug 36/1 vs. 7post-drug 36/5	-3,370	-31,69 to 24,95	No	ns		B-J
pre-drug 36/1 vs. pre-ox 36/10	-52,12	-73,52 to -30,72	Yes	****		B-K
pre-drug 36/1 vs. pre-drug 36/10	-3,340	-24,74 to 18,06	No	ns		B-L
pre-drug 36/1 vs. post-drug 36/10	-3,060	-24,46 to 18,34	No	ns		B-M
pre-drug 36/1 vs. 7pre-drug 36/10	-4,870	-33,19 to 23,45	No	ns		B-N
pre-drug 36/1 vs. 7post-drug 36/10	-8,420	-36,74 to 19,90	No	ns		B-O
post-drug 36/1 vs. 7pre-drug 36/1	-5,987	-30,70 to 18,73	No	ns		C-D
post-drug 36/1 vs. 7post- 36/1	6,280	-18,44 to 31,00	No	ns		C-E
post-drug 36/1 vs. pre-ox 36/5	-42,22	-66,94 to -17,50	Yes	****		C-F
post-drug 36/1 vs. pre-drug 36/5	4,580	-20,14 to 29,30	No	ns		C-G
post-drug 36/1 vs. post-drug 36/5	-13,65	-38,37 to 11,06	No	ns		C-H
post-drug 36/1 vs. 7pre-drug 36/5	-18,27	-46,59 to 10,05	No	ns		C-I
post-drug 36/1 vs. 7post-drug 36/5	6,530	-21,79 to 34,85	No	ns		C-J
post-drug 36/1 vs. pre-ox 36/10	-42,22	-63,62 to -20,82	Yes	****		C-K
post-drug 36/1 vs. pre-drug 36/10	6,560	-14,84 to 27,96	No	ns		C-L
post-drug 36/1 vs. post-drug 36/10	6,840	-14,56 to 28,24	No	ns		C-M
post-drug 36/1 vs. 7pre-drug 36/10	5,030	-23,29 to 33,35	No	ns		C-N
post-drug 36/1 vs. 7post-drug 36/10	1,480	-26,84 to 29,80	No	ns		C-O
7pre-drug 36/1 vs. 7post- 36/1	12,27	-15,37 to 39,90	No	ns		D-E
7pre-drug 36/1 vs. pre-ox 36/5	-36,23	-63,87 to -8,600	Yes	**		D-F
7pre-drug 36/1 vs. pre-drug 36/5	10,57	-17,07 to 38,20	No	ns		D-G
7pre-drug 36/1 vs. post-drug 36/5	-7,667	-35,30 to 19,97	No	ns		D-H
7pre-drug 36/1 vs. 7pre-drug 36/5	-12,28	-43,18 to 18,61	No	ns		D-I
7pre-drug 36/1 vs. 7post-drug 36/5	12,52	-18,38 to 43,41	No	ns		D-J
7pre-drug 36/1 vs. pre-ox 36/10	-36,23	-60,95 to -11,52	Yes	***		D-K
7pre-drug 36/1 vs. pre-drug 36/10	12,55	-12,17 to 37,26	No	ns		D-L
7pre-drug 36/1 vs. post-drug 36/10	12,83	-11,89 to 37,54	No	ns		D-M
7pre-drug 36/1 vs. 7pre-drug 36/10	11,02	-19,88 to 41,91	No	ns		D-N
7pre-drug 36/1 vs. 7post-drug 36/10	7,467	-23,43 to 38,36	No	ns		D-O
7post- 36/1 vs. pre-ox 36/5	-48,50	-76,13 to -20,87	Yes	****		E-F
7post- 36/1 vs. pre-drug 36/5	-1,700	-29,33 to 25,93	No	ns		E-G
7post- 36/1 vs. post-drug 36/5	-19,93	-47,57 to 7,700	No	ns		E-H
7post- 36/1 vs. 7pre-drug 36/5	-24,55	-55,44 to 6,345	No	ns		E-I
7post- 36/1 vs. 7post-drug 36/5	0,2500	-30,64 to 31,14	No	ns		E-J
7post- 36/1 vs. pre-ox 36/10	-48,50	-73,22 to -23,78	Yes	****		E-K
7post- 36/1 vs. pre-drug 36/10	0,2800	-24,44 to 25,00	No	ns		E-L
7post- 36/1 vs. post-drug 36/10	0,5600	-24,16 to 25,28	No	ns		E-M
7post- 36/1 vs. 7pre-drug 36/10	-1,250	-32,14 to 29,64	No	ns		E-N
7post- 36/1 vs. 7post-drug 36/10	-4,800	-35,69 to 26,09	No	ns		E-O
pre-ox 36/5 vs. pre-drug 36/5	46,80	19,17 to 74,43	Yes	****		F-G
pre-ox 36/5 vs. post-drug 36/5	28,57	0,9335 to 56,20	Yes	*		F-H
pre-ox 36/5 vs. 7pre-drug 36/5	23,95	-6,945 to 54,84	No	ns		F-I
pre-ox 36/5 vs. 7post-drug 36/5	48,75	17,86 to 79,64	Yes	***		F-J
pre-ox 36/5 vs. pre-ox 36/10	0,000	-24,72 to 24,72	No	ns		F-K
pre-ox 36/5 vs. pre-drug 36/10	48,78	24,06 to 73,50	Yes	****		F-L
pre-ox 36/5 vs. post-drug 36/10	49,06	24,34 to 73,78	Yes	****		F-M
pre-ox 36/5 vs. 7pre-drug 36/10	47,25	16,36 to 78,14	Yes	***		F-N
pre-ox 36/5 vs. 7post-drug 36/10	43,70	12,81 to 74,59	Yes	***		F-O
pre-drug 36/5 vs. post-drug 36/5	-18,23	-45,87 to 9,400	No	ns		G-H
pre-drug 36/5 vs. 7pre-drug 36/5	-22,85	-53,74 to 8,045	No	ns		G-I
pre-drug 36/5 vs. 7post-drug 36/5	1,950	-28,94 to 32,84	No	ns		G-J
pre-drug 36/5 vs. pre-ox 36/10	-46,80	-71,52 to -22,08	Yes	****		G-K
pre-drug 36/5 vs. pre-drug 36/10	1,980	-22,74 to 26,70	No	ns		G-L
pre-drug 36/5 vs. post-drug 36/10	2,260	-22,46 to 26,98	No	ns		G-M
pre-drug 36/5 vs. 7pre-drug 36/10	0,4500	-30,44 to 31,34	No	ns		G-N
pre-drug 36/5 vs. 7post-drug 36/10	-3,100	-33,99 to 27,79	No	ns		G-O
post-drug 36/5 vs. 7pre-drug 36/5	-4,617	-35,51 to 26,28	No	ns		H-I
post-drug 36/5 vs. 7post-drug 36/5	20,18	-10,71 to 51,08	No	ns		H-J
post-drug 36/5 vs. pre-ox 36/10	-28,57	-53,28 to -3,851	Yes	*		H-K
post-drug 36/5 vs. pre-drug 36/10	20,21	-4,502 to 44,93	No	ns		H-L
post-drug 36/5 vs. post-drug 36/10	20,49	-4,222 to 45,21	No	ns		H-M
post-drug 36/5 vs. 7pre-drug 36/10	18,68	-12,21 to 49,58	No	ns		H-N
post-drug 36/5 vs. 7post-drug 36/10	15,13	-15,76 to 46,03	No	ns		H-O
7pre-drug 36/5 vs. 7post-drug 36/5	24,80	-9,044 to 58,64	No	ns		I-J
7pre-drug 36/5 vs. pre-ox 36/10	-23,95	-52,27 to 4,366	No	ns		I-K
7pre-drug 36/5 vs. pre-drug 36/10	24,83	-3,486 to 53,15	No	ns		I-L
7pre-drug 36/5 vs. post-drug 36/10	25,11	-3,206 to 53,43	No	ns		I-M
7pre-drug 36/5 vs. 7pre-drug 36/10	23,30	-10,54 to 57,14	No	ns		I-N
7pre-drug 36/5 vs. 7post-drug 36/10	19,75	-14,09 to 53,59	No	ns		I-O
7post-drug 36/5 vs. pre-ox 36/10	-48,75	-77,07 to -20,43	Yes	****		J-K
7post-drug 36/5 vs. pre-drug 36/10	0,03000	-28,29 to 28,35	No	ns		J-L
7post-drug 36/5 vs. post-drug 36/10	0,3100	-28,01 to 28,63	No	ns		J-M
7post-drug 36/5 vs. 7pre-drug 36/10	-1,500	-35,34 to 32,34	No	ns		J-N
7post-drug 36/5 vs. 7post-drug 36/10	-5,050	-38,89 to 28,79	No	ns		J-O
pre-ox 36/10 vs. pre-drug 36/10	48,78	27,38 to 70,18	Yes	****		K-L
pre-ox 36/10 vs. post-drug 36/10	49,06	27,66 to 70,46	Yes	****		K-M
pre-ox 36/10 vs. 7pre-drug 36/10	47,25	18,93 to 75,57	Yes	****		K-N
pre-ox 36/10 vs. 7post-drug 36/10	43,70	15,38 to 72,02	Yes	***		K-O
pre-drug 36/10 vs. post-drug 36/10	0,2800	-21,12 to 21,68	No	ns		L-M
pre-drug 36/10 vs. 7pre-drug 36/10	-1,530	-29,85 to 26,79	No	ns		L-N
pre-drug 36/10 vs. 7post-drug 36/10	-5,080	-33,40 to 23,24	No	ns		L-O
post-drug 36/10 vs. 7pre-drug 36/10	-1,810	-30,13 to 26,51	No	ns		M-N
post-drug 36/10 vs. 7post-drug 36/10	-5,360	-33,68 to 22,96	No	ns		M-O
7pre-drug 36/10 vs. 7post-drug 36/10	-3,550	-37,39 to 30,29	No	ns		N-O
Test details	Mean 1	Mean 2	Mean Diff,	SE of diff,	n1	n2	q	DF
pre-ox 36/1 vs. pre-drug 36/1	60,00	7,880	52,12	5,910	5	5	12,47	38
pre-ox 36/1 vs. post-drug 36/1	60,00	17,78	42,22	5,910	5	5	10,10	38
pre-ox 36/1 vs. 7pre-drug 36/1	60,00	23,77	36,23	6,824	5	3	7,509	38
pre-ox 36/1 vs. 7post- 36/1	60,00	11,50	48,50	6,824	5	3	10,05	38
pre-ox 36/1 vs. pre-ox 36/5	60,00	60,00	0,000	6,824	5	3	0,000	38
pre-ox 36/1 vs. pre-drug 36/5	60,00	13,20	46,80	6,824	5	3	9,699	38
pre-ox 36/1 vs. post-drug 36/5	60,00	31,43	28,57	6,824	5	3	5,920	38
pre-ox 36/1 vs. 7pre-drug 36/5	60,00	36,05	23,95	7,818	5	2	4,332	38
pre-ox 36/1 vs. 7post-drug 36/5	60,00	11,25	48,75	7,818	5	2	8,819	38
pre-ox 36/1 vs. pre-ox 36/10	60,00	60,00	0,000	5,910	5	5	0,000	38
pre-ox 36/1 vs. pre-drug 36/10	60,00	11,22	48,78	5,910	5	5	11,67	38
pre-ox 36/1 vs. post-drug 36/10	60,00	10,94	49,06	5,910	5	5	11,74	38
pre-ox 36/1 vs. 7pre-drug 36/10	60,00	12,75	47,25	7,818	5	2	8,547	38
pre-ox 36/1 vs. 7post-drug 36/10	60,00	16,30	43,70	7,818	5	2	7,905	38
pre-drug 36/1 vs. post-drug 36/1	7,880	17,78	-9,900	5,910	5	5	2,369	38
pre-drug 36/1 vs. 7pre-drug 36/1	7,880	23,77	-15,89	6,824	5	3	3,292	38
pre-drug 36/1 vs. 7post- 36/1	7,880	11,50	-3,620	6,824	5	3	0,7502	38
pre-drug 36/1 vs. pre-ox 36/5	7,880	60,00	-52,12	6,824	5	3	10,80	38
pre-drug 36/1 vs. pre-drug 36/5	7,880	13,20	-5,320	6,824	5	3	1,103	38
pre-drug 36/1 vs. post-drug 36/5	7,880	31,43	-23,55	6,824	5	3	4,881	38
pre-drug 36/1 vs. 7pre-drug 36/5	7,880	36,05	-28,17	7,818	5	2	5,096	38
pre-drug 36/1 vs. 7post-drug 36/5	7,880	11,25	-3,370	7,818	5	2	0,6096	38
pre-drug 36/1 vs. pre-ox 36/10	7,880	60,00	-52,12	5,910	5	5	12,47	38
pre-drug 36/1 vs. pre-drug 36/10	7,880	11,22	-3,340	5,910	5	5	0,7993	38
pre-drug 36/1 vs. post-drug 36/10	7,880	10,94	-3,060	5,910	5	5	0,7323	38
pre-drug 36/1 vs. 7pre-drug 36/10	7,880	12,75	-4,870	7,818	5	2	0,8810	38
pre-drug 36/1 vs. 7post-drug 36/10	7,880	16,30	-8,420	7,818	5	2	1,523	38
post-drug 36/1 vs. 7pre-drug 36/1	17,78	23,77	-5,987	6,824	5	3	1,241	38
post-drug 36/1 vs. 7post- 36/1	17,78	11,50	6,280	6,824	5	3	1,301	38
post-drug 36/1 vs. pre-ox 36/5	17,78	60,00	-42,22	6,824	5	3	8,750	38
post-drug 36/1 vs. pre-drug 36/5	17,78	13,20	4,580	6,824	5	3	0,9492	38
post-drug 36/1 vs. post-drug 36/5	17,78	31,43	-13,65	6,824	5	3	2,830	38
post-drug 36/1 vs. 7pre-drug 36/5	17,78	36,05	-18,27	7,818	5	2	3,305	38
post-drug 36/1 vs. 7post-drug 36/5	17,78	11,25	6,530	7,818	5	2	1,181	38
post-drug 36/1 vs. pre-ox 36/10	17,78	60,00	-42,22	5,910	5	5	10,10	38
post-drug 36/1 vs. pre-drug 36/10	17,78	11,22	6,560	5,910	5	5	1,570	38
post-drug 36/1 vs. post-drug 36/10	17,78	10,94	6,840	5,910	5	5	1,637	38
post-drug 36/1 vs. 7pre-drug 36/10	17,78	12,75	5,030	7,818	5	2	0,9099	38
post-drug 36/1 vs. 7post-drug 36/10	17,78	16,30	1,480	7,818	5	2	0,2677	38
7pre-drug 36/1 vs. 7post- 36/1	23,77	11,50	12,27	7,629	3	3	2,274	38
7pre-drug 36/1 vs. pre-ox 36/5	23,77	60,00	-36,23	7,629	3	3	6,716	38
7pre-drug 36/1 vs. pre-drug 36/5	23,77	13,20	10,57	7,629	3	3	1,959	38
7pre-drug 36/1 vs. post-drug 36/5	23,77	31,43	-7,667	7,629	3	3	1,421	38
7pre-drug 36/1 vs. 7pre-drug 36/5	23,77	36,05	-12,28	8,530	3	2	2,037	38
7pre-drug 36/1 vs. 7post-drug 36/5	23,77	11,25	12,52	8,530	3	2	2,075	38
7pre-drug 36/1 vs. pre-ox 36/10	23,77	60,00	-36,23	6,824	3	5	7,509	38
7pre-drug 36/1 vs. pre-drug 36/10	23,77	11,22	12,55	6,824	3	5	2,600	38
7pre-drug 36/1 vs. post-drug 36/10	23,77	10,94	12,83	6,824	3	5	2,658	38
7pre-drug 36/1 vs. 7pre-drug 36/10	23,77	12,75	11,02	8,530	3	2	1,827	38
7pre-drug 36/1 vs. 7post-drug 36/10	23,77	16,30	7,467	8,530	3	2	1,238	38
7post- 36/1 vs. pre-ox 36/5	11,50	60,00	-48,50	7,629	3	3	8,990	38
7post- 36/1 vs. pre-drug 36/5	11,50	13,20	-1,700	7,629	3	3	0,3151	38
7post- 36/1 vs. post-drug 36/5	11,50	31,43	-19,93	7,629	3	3	3,695	38
7post- 36/1 vs. 7pre-drug 36/5	11,50	36,05	-24,55	8,530	3	2	4,070	38
7post- 36/1 vs. 7post-drug 36/5	11,50	11,25	0,2500	8,530	3	2	0,04145	38
7post- 36/1 vs. pre-ox 36/10	11,50	60,00	-48,50	6,824	3	5	10,05	38
7post- 36/1 vs. pre-drug 36/10	11,50	11,22	0,2800	6,824	3	5	0,05803	38
7post- 36/1 vs. post-drug 36/10	11,50	10,94	0,5600	6,824	3	5	0,1161	38
7post- 36/1 vs. 7pre-drug 36/10	11,50	12,75	-1,250	8,530	3	2	0,2072	38
7post- 36/1 vs. 7post-drug 36/10	11,50	16,30	-4,800	8,530	3	2	0,7958	38
pre-ox 36/5 vs. pre-drug 36/5	60,00	13,20	46,80	7,629	3	3	8,675	38
pre-ox 36/5 vs. post-drug 36/5	60,00	31,43	28,57	7,629	3	3	5,295	38
pre-ox 36/5 vs. 7pre-drug 36/5	60,00	36,05	23,95	8,530	3	2	3,971	38
pre-ox 36/5 vs. 7post-drug 36/5	60,00	11,25	48,75	8,530	3	2	8,082	38
pre-ox 36/5 vs. pre-ox 36/10	60,00	60,00	0,000	6,824	3	5	0,000	38
pre-ox 36/5 vs. pre-drug 36/10	60,00	11,22	48,78	6,824	3	5	10,11	38
pre-ox 36/5 vs. post-drug 36/10	60,00	10,94	49,06	6,824	3	5	10,17	38
pre-ox 36/5 vs. 7pre-drug 36/10	60,00	12,75	47,25	8,530	3	2	7,834	38
pre-ox 36/5 vs. 7post-drug 36/10	60,00	16,30	43,70	8,530	3	2	7,245	38
pre-drug 36/5 vs. post-drug 36/5	13,20	31,43	-18,23	7,629	3	3	3,380	38
pre-drug 36/5 vs. 7pre-drug 36/5	13,20	36,05	-22,85	8,530	3	2	3,788	38
pre-drug 36/5 vs. 7post-drug 36/5	13,20	11,25	1,950	8,530	3	2	0,3233	38
pre-drug 36/5 vs. pre-ox 36/10	13,20	60,00	-46,80	6,824	3	5	9,699	38
pre-drug 36/5 vs. pre-drug 36/10	13,20	11,22	1,980	6,824	3	5	0,4103	38
pre-drug 36/5 vs. post-drug 36/10	13,20	10,94	2,260	6,824	3	5	0,4684	38
pre-drug 36/5 vs. 7pre-drug 36/10	13,20	12,75	0,4500	8,530	3	2	0,07461	38
pre-drug 36/5 vs. 7post-drug 36/10	13,20	16,30	-3,100	8,530	3	2	0,5140	38
post-drug 36/5 vs. 7pre-drug 36/5	31,43	36,05	-4,617	8,530	3	2	0,7654	38
post-drug 36/5 vs. 7post-drug 36/5	31,43	11,25	20,18	8,530	3	2	3,346	38
post-drug 36/5 vs. pre-ox 36/10	31,43	60,00	-28,57	6,824	3	5	5,920	38
post-drug 36/5 vs. pre-drug 36/10	31,43	11,22	20,21	6,824	3	5	4,189	38
post-drug 36/5 vs. post-drug 36/10	31,43	10,94	20,49	6,824	3	5	4,247	38
post-drug 36/5 vs. 7pre-drug 36/10	31,43	12,75	18,68	8,530	3	2	3,098	38
post-drug 36/5 vs. 7post-drug 36/10	31,43	16,30	15,13	8,530	3	2	2,509	38
7pre-drug 36/5 vs. 7post-drug 36/5	36,05	11,25	24,80	9,344	2	2	3,753	38
7pre-drug 36/5 vs. pre-ox 36/10	36,05	60,00	-23,95	7,818	2	5	4,332	38
7pre-drug 36/5 vs. pre-drug 36/10	36,05	11,22	24,83	7,818	2	5	4,492	38
7pre-drug 36/5 vs. post-drug 36/10	36,05	10,94	25,11	7,818	2	5	4,542	38
7pre-drug 36/5 vs. 7pre-drug 36/10	36,05	12,75	23,30	9,344	2	2	3,526	38
7pre-drug 36/5 vs. 7post-drug 36/10	36,05	16,30	19,75	9,344	2	2	2,989	38
7post-drug 36/5 vs. pre-ox 36/10	11,25	60,00	-48,75	7,818	2	5	8,819	38
7post-drug 36/5 vs. pre-drug 36/10	11,25	11,22	0,03000	7,818	2	5	0,005427	38
7post-drug 36/5 vs. post-drug 36/10	11,25	10,94	0,3100	7,818	2	5	0,05608	38
7post-drug 36/5 vs. 7pre-drug 36/10	11,25	12,75	-1,500	9,344	2	2	0,2270	38
7post-drug 36/5 vs. 7post-drug 36/10	11,25	16,30	-5,050	9,344	2	2	0,7643	38
pre-ox 36/10 vs. pre-drug 36/10	60,00	11,22	48,78	5,910	5	5	11,67	38
pre-ox 36/10 vs. post-drug 36/10	60,00	10,94	49,06	5,910	5	5	11,74	38
pre-ox 36/10 vs. 7pre-drug 36/10	60,00	12,75	47,25	7,818	5	2	8,547	38
pre-ox 36/10 vs. 7post-drug 36/10	60,00	16,30	43,70	7,818	5	2	7,905	38
pre-drug 36/10 vs. post-drug 36/10	11,22	10,94	0,2800	5,910	5	5	0,06701	38
pre-drug 36/10 vs. 7pre-drug 36/10	11,22	12,75	-1,530	7,818	5	2	0,2768	38
pre-drug 36/10 vs. 7post-drug 36/10	11,22	16,30	-5,080	7,818	5	2	0,9190	38
post-drug 36/10 vs. 7pre-drug 36/10	10,94	12,75	-1,810	7,818	5	2	0,3274	38
post-drug 36/10 vs. 7post-drug 36/10	10,94	16,30	-5,360	7,818	5	2	0,9696	38
7pre-drug 36/10 vs. 7post-drug 36/10	12,75	16,30	-3,550	9,344	2	2	0,5373	38
Column1	Column2	Column3	Column4	Column5	Column6
Parameter
Table Analyzed	AB_vF
Data sets analyzed	A-O
ANOVA summary
F	11,31
P value	<0,0001
P value summary	****
Significant diff. among means (P < 0.05)?	Yes
R squared	0,7674
Brown-Forsythe test
F (DFn, DFd)	0,8084 (14, 48)
P value	0,6561
P value summary	ns
Are SDs significantly different (P < 0.05)?	No
Bartlett's test
Bartlett's statistic (corrected)
P value
P value summary
Are SDs significantly different (P < 0.05)?
ANOVA table	SS	DF	MS	F (DFn, DFd)	P value
Treatment (between columns)	10,16	14	0,7256	F (14, 48) = 11,31	P<0,0001
Residual (within columns)	3,078	48	0,06413
Total	13,24	62
Data summary
Number of treatments (columns)	15
Number of values (total)	63
Column1	pre-ox 36/1	pre-drug 36/1	post-drug 36/1	7pre-drug 36/1	7post-drug 36/1	pre-ox 36/5	pre-drug 36/5	post-drug 36/5	7pre-drug 36/5	7post-drug 36/5	pre-ox 36 /10	pre-drug 36/10	post-drug 36/10	7pre-drug 36/10	7post-drug 36/10
Number of values	5	5	5	3	3	5	5	5	4	4	5	5	5	2	2
Minimum	2	1.6	1.7	1.8	1.7	2	1.7	1.8	1.7	2.2	2	1.5	2.5	1.6	2.6
25% Percentile	2.335	1.65	1.75	1.8	1.7	2.335	1.7	1.85	1.725	2.225	2.335	1.6	2.55	1.6	2.6
Median	2.67	1.8	1.9	1.8	2	2.67	1.8	2.1	1.85	2.4	2.67	1.7	2.9	1.7	2.6
75% Percentile	2.86	1.9	2.15	1.9	2	2.86	1.9	2.5	1.975	2.575	2.86	1.85	3.2	1.8	2.6
Maximum	2.87	1.9	2.3	1.9	2	2.87	2	2.6	2	2.6	2.87	1.9	3.3	1.8	2.6
Mean	2.612	1.78	1.94	1.833	1.9	2.612	1.8	2.16	1.85	2.4	2.612	1.72	2.88	1.7	2.6
Std. Deviation	0.3551	0.1304	0.2302	0.05774	0.1732	0.3551	0.1225	0.3362	0.1291	0.1826	0.3551	0.1483	0.3347	0.1414	0
Std. Error of Mean	0.1588	0.05831	0.103	0.03333	0.1	0.1588	0.05477	0.1503	0.06455	0.09129	0.1588	0.06633	0.1497	0.1	0
Lower 95% CI of mean	2.171	1.618	1.654	1.69	1.47	2.171	1.648	1.743	1.645	2.109	2.171	1.536	2.464	0.4294	2.6
Upper 95% CI of mean	3.053	1.942	2.226	1.977	2.33	3.053	1.952	2.577	2.055	2.691	3.053	1.904	3.296	2.971	2.6
Sum	13.06	8.9	9.7	5.5	5.7	13.06	9	10.8	7.4	9.6	13.06	8.6	14.4	3.4	5.2
Column1	Column2	Column3	Column4	Column5	Column6	Column7	Column8	Column9
Number of families	1
Number of comparisons per family	105
Alpha	0,05
Tukey's multiple comparisons test	Mean Diff,	95,00% CI of diff,	Below threshold?	Summary
pre-ox 36/1 vs. pre-drug 36/1	0,8320	0,2597 to 1,404	Yes	***		A-B
pre-ox 36/1 vs. post-drug 36/1	0,6720	0,09973 to 1,244	Yes	**		A-C
pre-ox 36/1 vs. 7pre-drug 36/1	0,7787	0,1179 to 1,439	Yes	**		A-D
pre-ox 36/1 vs. 7post-drug 36/1	0,7120	0,05120 to 1,373	Yes	*		A-E
pre-ox 36/1 vs. pre-ox 36/5	0,000	-0,5723 to 0,5723	No	ns		A-F
pre-ox 36/1 vs. pre-drug 36/5	0,8120	0,2397 to 1,384	Yes	***		A-G
pre-ox 36/1 vs. post-drug 36/5	0,4520	-0,1203 to 1,024	No	ns		A-H
pre-ox 36/1 vs. 7pre-drug 36/5	0,7620	0,1550 to 1,369	Yes	**		A-I
pre-ox 36/1 vs. 7post-drug 36/5	0,2120	-0,3950 to 0,8190	No	ns		A-J
pre-ox 36/1 vs. pre-ox 36 /10	0,000	-0,5723 to 0,5723	No	ns		A-K
pre-ox 36/1 vs. pre-drug 36/10	0,8920	0,3197 to 1,464	Yes	***		A-L
pre-ox 36/1 vs. post-drug 36/10	-0,2680	-0,8403 to 0,3043	No	ns		A-M
pre-ox 36/1 vs. 7pre-drug 36/10	0,9120	0,1550 to 1,669	Yes	**		A-N
pre-ox 36/1 vs. 7post-drug 36/10	0,01200	-0,7450 to 0,7690	No	ns		A-O
pre-drug 36/1 vs. post-drug 36/1	-0,1600	-0,7323 to 0,4123	No	ns		B-C
pre-drug 36/1 vs. 7pre-drug 36/1	-0,05333	-0,7141 to 0,6075	No	ns		B-D
pre-drug 36/1 vs. 7post-drug 36/1	-0,1200	-0,7808 to 0,5408	No	ns		B-E
pre-drug 36/1 vs. pre-ox 36/5	-0,8320	-1,404 to -0,2597	Yes	***		B-F
pre-drug 36/1 vs. pre-drug 36/5	-0,02000	-0,5923 to 0,5523	No	ns		B-G
pre-drug 36/1 vs. post-drug 36/5	-0,3800	-0,9523 to 0,1923	No	ns		B-H
pre-drug 36/1 vs. 7pre-drug 36/5	-0,07000	-0,6770 to 0,5370	No	ns		B-I
pre-drug 36/1 vs. 7post-drug 36/5	-0,6200	-1,227 to -0,01302	Yes	*		B-J
pre-drug 36/1 vs. pre-ox 36 /10	-0,8320	-1,404 to -0,2597	Yes	***		B-K
pre-drug 36/1 vs. pre-drug 36/10	0,06000	-0,5123 to 0,6323	No	ns		B-L
pre-drug 36/1 vs. post-drug 36/10	-1,100	-1,672 to -0,5277	Yes	****		B-M
pre-drug 36/1 vs. 7pre-drug 36/10	0,08000	-0,6770 to 0,8370	No	ns		B-N
pre-drug 36/1 vs. 7post-drug 36/10	-0,8200	-1,577 to -0,06296	Yes	*		B-O
post-drug 36/1 vs. 7pre-drug 36/1	0,1067	-0,5541 to 0,7675	No	ns		C-D
post-drug 36/1 vs. 7post-drug 36/1	0,04000	-0,6208 to 0,7008	No	ns		C-E
post-drug 36/1 vs. pre-ox 36/5	-0,6720	-1,244 to -0,09973	Yes	**		C-F
post-drug 36/1 vs. pre-drug 36/5	0,1400	-0,4323 to 0,7123	No	ns		C-G
post-drug 36/1 vs. post-drug 36/5	-0,2200	-0,7923 to 0,3523	No	ns		C-H
post-drug 36/1 vs. 7pre-drug 36/5	0,09000	-0,5170 to 0,6970	No	ns		C-I
post-drug 36/1 vs. 7post-drug 36/5	-0,4600	-1,067 to 0,1470	No	ns		C-J
post-drug 36/1 vs. pre-ox 36 /10	-0,6720	-1,244 to -0,09973	Yes	**		C-K
post-drug 36/1 vs. pre-drug 36/10	0,2200	-0,3523 to 0,7923	No	ns		C-L
post-drug 36/1 vs. post-drug 36/10	-0,9400	-1,512 to -0,3677	Yes	****		C-M
post-drug 36/1 vs. 7pre-drug 36/10	0,2400	-0,5170 to 0,9970	No	ns		C-N
post-drug 36/1 vs. 7post-drug 36/10	-0,6600	-1,417 to 0,09704	No	ns		C-O
7pre-drug 36/1 vs. 7post-drug 36/1	-0,06667	-0,8055 to 0,6721	No	ns		D-E
7pre-drug 36/1 vs. pre-ox 36/5	-0,7787	-1,439 to -0,1179	Yes	**		D-F
7pre-drug 36/1 vs. pre-drug 36/5	0,03333	-0,6275 to 0,6941	No	ns		D-G
7pre-drug 36/1 vs. post-drug 36/5	-0,3267	-0,9875 to 0,3341	No	ns		D-H
7pre-drug 36/1 vs. 7pre-drug 36/5	-0,01667	-0,7077 to 0,6744	No	ns		D-I
7pre-drug 36/1 vs. 7post-drug 36/5	-0,5667	-1,258 to 0,1244	No	ns		D-J
7pre-drug 36/1 vs. pre-ox 36 /10	-0,7787	-1,439 to -0,1179	Yes	**		D-K
7pre-drug 36/1 vs. pre-drug 36/10	0,1133	-0,5475 to 0,7741	No	ns		D-L
7pre-drug 36/1 vs. post-drug 36/10	-1,047	-1,707 to -0,3859	Yes	****		D-M
7pre-drug 36/1 vs. 7pre-drug 36/10	0,1333	-0,6927 to 0,9593	No	ns		D-N
7pre-drug 36/1 vs. 7post-drug 36/10	-0,7667	-1,593 to 0,05933	No	ns		D-O
7post-drug 36/1 vs. pre-ox 36/5	-0,7120	-1,373 to -0,05120	Yes	*		E-F
7post-drug 36/1 vs. pre-drug 36/5	0,1000	-0,5608 to 0,7608	No	ns		E-G
7post-drug 36/1 vs. post-drug 36/5	-0,2600	-0,9208 to 0,4008	No	ns		E-H
7post-drug 36/1 vs. 7pre-drug 36/5	0,05000	-0,6411 to 0,7411	No	ns		E-I
7post-drug 36/1 vs. 7post-drug 36/5	-0,5000	-1,191 to 0,1911	No	ns		E-J
7post-drug 36/1 vs. pre-ox 36 /10	-0,7120	-1,373 to -0,05120	Yes	*		E-K
7post-drug 36/1 vs. pre-drug 36/10	0,1800	-0,4808 to 0,8408	No	ns		E-L
7post-drug 36/1 vs. post-drug 36/10	-0,9800	-1,641 to -0,3192	Yes	***		E-M
7post-drug 36/1 vs. 7pre-drug 36/10	0,2000	-0,6260 to 1,026	No	ns		E-N
7post-drug 36/1 vs. 7post-drug 36/10	-0,7000	-1,526 to 0,1260	No	ns		E-O
pre-ox 36/5 vs. pre-drug 36/5	0,8120	0,2397 to 1,384	Yes	***		F-G
pre-ox 36/5 vs. post-drug 36/5	0,4520	-0,1203 to 1,024	No	ns		F-H
pre-ox 36/5 vs. 7pre-drug 36/5	0,7620	0,1550 to 1,369	Yes	**		F-I
pre-ox 36/5 vs. 7post-drug 36/5	0,2120	-0,3950 to 0,8190	No	ns		F-J
pre-ox 36/5 vs. pre-ox 36 /10	0,000	-0,5723 to 0,5723	No	ns		F-K
pre-ox 36/5 vs. pre-drug 36/10	0,8920	0,3197 to 1,464	Yes	***		F-L
pre-ox 36/5 vs. post-drug 36/10	-0,2680	-0,8403 to 0,3043	No	ns		F-M
pre-ox 36/5 vs. 7pre-drug 36/10	0,9120	0,1550 to 1,669	Yes	**		F-N
pre-ox 36/5 vs. 7post-drug 36/10	0,01200	-0,7450 to 0,7690	No	ns		F-O
pre-drug 36/5 vs. post-drug 36/5	-0,3600	-0,9323 to 0,2123	No	ns		G-H
pre-drug 36/5 vs. 7pre-drug 36/5	-0,05000	-0,6570 to 0,5570	No	ns		G-I
pre-drug 36/5 vs. 7post-drug 36/5	-0,6000	-1,207 to 0,006983	No	ns		G-J
pre-drug 36/5 vs. pre-ox 36 /10	-0,8120	-1,384 to -0,2397	Yes	***		G-K
pre-drug 36/5 vs. pre-drug 36/10	0,08000	-0,4923 to 0,6523	No	ns		G-L
pre-drug 36/5 vs. post-drug 36/10	-1,080	-1,652 to -0,5077	Yes	****		G-M
pre-drug 36/5 vs. 7pre-drug 36/10	0,1000	-0,6570 to 0,8570	No	ns		G-N
pre-drug 36/5 vs. 7post-drug 36/10	-0,8000	-1,557 to -0,04296	Yes	*		G-O
post-drug 36/5 vs. 7pre-drug 36/5	0,3100	-0,2970 to 0,9170	No	ns		H-I
post-drug 36/5 vs. 7post-drug 36/5	-0,2400	-0,8470 to 0,3670	No	ns		H-J
post-drug 36/5 vs. pre-ox 36 /10	-0,4520	-1,024 to 0,1203	No	ns		H-K
post-drug 36/5 vs. pre-drug 36/10	0,4400	-0,1323 to 1,012	No	ns		H-L
post-drug 36/5 vs. post-drug 36/10	-0,7200	-1,292 to -0,1477	Yes	**		H-M
post-drug 36/5 vs. 7pre-drug 36/10	0,4600	-0,2970 to 1,217	No	ns		H-N
post-drug 36/5 vs. 7post-drug 36/10	-0,4400	-1,197 to 0,3170	No	ns		H-O
7pre-drug 36/5 vs. 7post-drug 36/5	-0,5500	-1,190 to 0,08982	No	ns		I-J
7pre-drug 36/5 vs. pre-ox 36 /10	-0,7620	-1,369 to -0,1550	Yes	**		I-K
7pre-drug 36/5 vs. pre-drug 36/10	0,1300	-0,4770 to 0,7370	No	ns		I-L
7pre-drug 36/5 vs. post-drug 36/10	-1,030	-1,637 to -0,4230	Yes	****		I-M
7pre-drug 36/5 vs. 7pre-drug 36/10	0,1500	-0,6336 to 0,9336	No	ns		I-N
7pre-drug 36/5 vs. 7post-drug 36/10	-0,7500	-1,534 to 0,03361	No	ns		I-O
7post-drug 36/5 vs. pre-ox 36 /10	-0,2120	-0,8190 to 0,3950	No	ns		J-K
7post-drug 36/5 vs. pre-drug 36/10	0,6800	0,07302 to 1,287	Yes	*		J-L
7post-drug 36/5 vs. post-drug 36/10	-0,4800	-1,087 to 0,1270	No	ns		J-M
7post-drug 36/5 vs. 7pre-drug 36/10	0,7000	-0,08361 to 1,484	No	ns		J-N
7post-drug 36/5 vs. 7post-drug 36/10	-0,2000	-0,9836 to 0,5836	No	ns		J-O
pre-ox 36 /10 vs. pre-drug 36/10	0,8920	0,3197 to 1,464	Yes	***		K-L
pre-ox 36 /10 vs. post-drug 36/10	-0,2680	-0,8403 to 0,3043	No	ns		K-M
pre-ox 36 /10 vs. 7pre-drug 36/10	0,9120	0,1550 to 1,669	Yes	**		K-N
pre-ox 36 /10 vs. 7post-drug 36/10	0,01200	-0,7450 to 0,7690	No	ns		K-O
pre-drug 36/10 vs. post-drug 36/10	-1,160	-1,732 to -0,5877	Yes	****		L-M
pre-drug 36/10 vs. 7pre-drug 36/10	0,02000	-0,7370 to 0,7770	No	ns		L-N
pre-drug 36/10 vs. 7post-drug 36/10	-0,8800	-1,637 to -0,1230	Yes	**		L-O
post-drug 36/10 vs. 7pre-drug 36/10	1,180	0,4230 to 1,937	Yes	***		M-N
post-drug 36/10 vs. 7post-drug 36/10	0,2800	-0,4770 to 1,037	No	ns		M-O
7pre-drug 36/10 vs. 7post-drug 36/10	-0,9000	-1,805 to 0,004836	No	ns		N-O
Test details	Mean 1	Mean 2	Mean Diff,	SE of diff,	n1	n2	q	DF
pre-ox 36/1 vs. pre-drug 36/1	2,612	1,780	0,8320	0,1602	5	5	7,347	48
pre-ox 36/1 vs. post-drug 36/1	2,612	1,940	0,6720	0,1602	5	5	5,934	48
pre-ox 36/1 vs. 7pre-drug 36/1	2,612	1,833	0,7787	0,1849	5	3	5,955	48
pre-ox 36/1 vs. 7post-drug 36/1	2,612	1,900	0,7120	0,1849	5	3	5,445	48
pre-ox 36/1 vs. pre-ox 36/5	2,612	2,612	0,000	0,1602	5	5	0,000	48
pre-ox 36/1 vs. pre-drug 36/5	2,612	1,800	0,8120	0,1602	5	5	7,170	48
pre-ox 36/1 vs. post-drug 36/5	2,612	2,160	0,4520	0,1602	5	5	3,991	48
pre-ox 36/1 vs. 7pre-drug 36/5	2,612	1,850	0,7620	0,1699	5	4	6,344	48
pre-ox 36/1 vs. 7post-drug 36/5	2,612	2,400	0,2120	0,1699	5	4	1,765	48
pre-ox 36/1 vs. pre-ox 36 /10	2,612	2,612	0,000	0,1602	5	5	0,000	48
pre-ox 36/1 vs. pre-drug 36/10	2,612	1,720	0,8920	0,1602	5	5	7,876	48
pre-ox 36/1 vs. post-drug 36/10	2,612	2,880	-0,2680	0,1602	5	5	2,366	48
pre-ox 36/1 vs. 7pre-drug 36/10	2,612	1,700	0,9120	0,2119	5	2	6,088	48
pre-ox 36/1 vs. 7post-drug 36/10	2,612	2,600	0,01200	0,2119	5	2	0,08010	48
pre-drug 36/1 vs. post-drug 36/1	1,780	1,940	-0,1600	0,1602	5	5	1,413	48
pre-drug 36/1 vs. 7pre-drug 36/1	1,780	1,833	-0,05333	0,1849	5	3	0,4078	48
pre-drug 36/1 vs. 7post-drug 36/1	1,780	1,900	-0,1200	0,1849	5	3	0,9176	48
pre-drug 36/1 vs. pre-ox 36/5	1,780	2,612	-0,8320	0,1602	5	5	7,347	48
pre-drug 36/1 vs. pre-drug 36/5	1,780	1,800	-0,02000	0,1602	5	5	0,1766	48
pre-drug 36/1 vs. post-drug 36/5	1,780	2,160	-0,3800	0,1602	5	5	3,355	48
pre-drug 36/1 vs. 7pre-drug 36/5	1,780	1,850	-0,07000	0,1699	5	4	0,5828	48
pre-drug 36/1 vs. 7post-drug 36/5	1,780	2,400	-0,6200	0,1699	5	4	5,162	48
pre-drug 36/1 vs. pre-ox 36 /10	1,780	2,612	-0,8320	0,1602	5	5	7,347	48
pre-drug 36/1 vs. pre-drug 36/10	1,780	1,720	0,06000	0,1602	5	5	0,5298	48
pre-drug 36/1 vs. post-drug 36/10	1,780	2,880	-1,100	0,1602	5	5	9,713	48
pre-drug 36/1 vs. 7pre-drug 36/10	1,780	1,700	0,08000	0,2119	5	2	0,5340	48
pre-drug 36/1 vs. 7post-drug 36/10	1,780	2,600	-0,8200	0,2119	5	2	5,473	48
post-drug 36/1 vs. 7pre-drug 36/1	1,940	1,833	0,1067	0,1849	5	3	0,8157	48
post-drug 36/1 vs. 7post-drug 36/1	1,940	1,900	0,04000	0,1849	5	3	0,3059	48
post-drug 36/1 vs. pre-ox 36/5	1,940	2,612	-0,6720	0,1602	5	5	5,934	48
post-drug 36/1 vs. pre-drug 36/5	1,940	1,800	0,1400	0,1602	5	5	1,236	48
post-drug 36/1 vs. post-drug 36/5	1,940	2,160	-0,2200	0,1602	5	5	1,943	48
post-drug 36/1 vs. 7pre-drug 36/5	1,940	1,850	0,09000	0,1699	5	4	0,7493	48
post-drug 36/1 vs. 7post-drug 36/5	1,940	2,400	-0,4600	0,1699	5	4	3,830	48
post-drug 36/1 vs. pre-ox 36 /10	1,940	2,612	-0,6720	0,1602	5	5	5,934	48
post-drug 36/1 vs. pre-drug 36/10	1,940	1,720	0,2200	0,1602	5	5	1,943	48
post-drug 36/1 vs. post-drug 36/10	1,940	2,880	-0,9400	0,1602	5	5	8,300	48
post-drug 36/1 vs. 7pre-drug 36/10	1,940	1,700	0,2400	0,2119	5	2	1,602	48
post-drug 36/1 vs. 7post-drug 36/10	1,940	2,600	-0,6600	0,2119	5	2	4,405	48
7pre-drug 36/1 vs. 7post-drug 36/1	1,833	1,900	-0,06667	0,2068	3	3	0,4560	48
7pre-drug 36/1 vs. pre-ox 36/5	1,833	2,612	-0,7787	0,1849	3	5	5,955	48
7pre-drug 36/1 vs. pre-drug 36/5	1,833	1,800	0,03333	0,1849	3	5	0,2549	48
7pre-drug 36/1 vs. post-drug 36/5	1,833	2,160	-0,3267	0,1849	3	5	2,498	48
7pre-drug 36/1 vs. 7pre-drug 36/5	1,833	1,850	-0,01667	0,1934	3	4	0,1219	48
7pre-drug 36/1 vs. 7post-drug 36/5	1,833	2,400	-0,5667	0,1934	3	4	4,143	48
7pre-drug 36/1 vs. pre-ox 36 /10	1,833	2,612	-0,7787	0,1849	3	5	5,955	48
7pre-drug 36/1 vs. pre-drug 36/10	1,833	1,720	0,1133	0,1849	3	5	0,8667	48
7pre-drug 36/1 vs. post-drug 36/10	1,833	2,880	-1,047	0,1849	3	5	8,004	48
7pre-drug 36/1 vs. 7pre-drug 36/10	1,833	1,700	0,1333	0,2312	3	2	0,8157	48
7pre-drug 36/1 vs. 7post-drug 36/10	1,833	2,600	-0,7667	0,2312	3	2	4,690	48
7post-drug 36/1 vs. pre-ox 36/5	1,900	2,612	-0,7120	0,1849	3	5	5,445	48
7post-drug 36/1 vs. pre-drug 36/5	1,900	1,800	0,1000	0,1849	3	5	0,7647	48
7post-drug 36/1 vs. post-drug 36/5	1,900	2,160	-0,2600	0,1849	3	5	1,988	48
7post-drug 36/1 vs. 7pre-drug 36/5	1,900	1,850	0,05000	0,1934	3	4	0,3656	48
7post-drug 36/1 vs. 7post-drug 36/5	1,900	2,400	-0,5000	0,1934	3	4	3,656	48
7post-drug 36/1 vs. pre-ox 36 /10	1,900	2,612	-0,7120	0,1849	3	5	5,445	48
7post-drug 36/1 vs. pre-drug 36/10	1,900	1,720	0,1800	0,1849	3	5	1,376	48
7post-drug 36/1 vs. post-drug 36/10	1,900	2,880	-0,9800	0,1849	3	5	7,494	48
7post-drug 36/1 vs. 7pre-drug 36/10	1,900	1,700	0,2000	0,2312	3	2	1,224	48
7post-drug 36/1 vs. 7post-drug 36/10	1,900	2,600	-0,7000	0,2312	3	2	4,282	48
pre-ox 36/5 vs. pre-drug 36/5	2,612	1,800	0,8120	0,1602	5	5	7,170	48
pre-ox 36/5 vs. post-drug 36/5	2,612	2,160	0,4520	0,1602	5	5	3,991	48
pre-ox 36/5 vs. 7pre-drug 36/5	2,612	1,850	0,7620	0,1699	5	4	6,344	48
pre-ox 36/5 vs. 7post-drug 36/5	2,612	2,400	0,2120	0,1699	5	4	1,765	48
pre-ox 36/5 vs. pre-ox 36 /10	2,612	2,612	0,000	0,1602	5	5	0,000	48
pre-ox 36/5 vs. pre-drug 36/10	2,612	1,720	0,8920	0,1602	5	5	7,876	48
pre-ox 36/5 vs. post-drug 36/10	2,612	2,880	-0,2680	0,1602	5	5	2,366	48
pre-ox 36/5 vs. 7pre-drug 36/10	2,612	1,700	0,9120	0,2119	5	2	6,088	48
pre-ox 36/5 vs. 7post-drug 36/10	2,612	2,600	0,01200	0,2119	5	2	0,08010	48
pre-drug 36/5 vs. post-drug 36/5	1,800	2,160	-0,3600	0,1602	5	5	3,179	48
pre-drug 36/5 vs. 7pre-drug 36/5	1,800	1,850	-0,05000	0,1699	5	4	0,4163	48
pre-drug 36/5 vs. 7post-drug 36/5	1,800	2,400	-0,6000	0,1699	5	4	4,995	48
pre-drug 36/5 vs. pre-ox 36 /10	1,800	2,612	-0,8120	0,1602	5	5	7,170	48
pre-drug 36/5 vs. pre-drug 36/10	1,800	1,720	0,08000	0,1602	5	5	0,7064	48
pre-drug 36/5 vs. post-drug 36/10	1,800	2,880	-1,080	0,1602	5	5	9,536	48
pre-drug 36/5 vs. 7pre-drug 36/10	1,800	1,700	0,1000	0,2119	5	2	0,6675	48
pre-drug 36/5 vs. 7post-drug 36/10	1,800	2,600	-0,8000	0,2119	5	2	5,340	48
post-drug 36/5 vs. 7pre-drug 36/5	2,160	1,850	0,3100	0,1699	5	4	2,581	48
post-drug 36/5 vs. 7post-drug 36/5	2,160	2,400	-0,2400	0,1699	5	4	1,998	48
post-drug 36/5 vs. pre-ox 36 /10	2,160	2,612	-0,4520	0,1602	5	5	3,991	48
post-drug 36/5 vs. pre-drug 36/10	2,160	1,720	0,4400	0,1602	5	5	3,885	48
post-drug 36/5 vs. post-drug 36/10	2,160	2,880	-0,7200	0,1602	5	5	6,358	48
post-drug 36/5 vs. 7pre-drug 36/10	2,160	1,700	0,4600	0,2119	5	2	3,070	48
post-drug 36/5 vs. 7post-drug 36/10	2,160	2,600	-0,4400	0,2119	5	2	2,937	48
7pre-drug 36/5 vs. 7post-drug 36/5	1,850	2,400	-0,5500	0,1791	4	4	4,344	48
7pre-drug 36/5 vs. pre-ox 36 /10	1,850	2,612	-0,7620	0,1699	4	5	6,344	48
7pre-drug 36/5 vs. pre-drug 36/10	1,850	1,720	0,1300	0,1699	4	5	1,082	48
7pre-drug 36/5 vs. post-drug 36/10	1,850	2,880	-1,030	0,1699	4	5	8,575	48
7pre-drug 36/5 vs. 7pre-drug 36/10	1,850	1,700	0,1500	0,2193	4	2	0,9673	48
7pre-drug 36/5 vs. 7post-drug 36/10	1,850	2,600	-0,7500	0,2193	4	2	4,836	48
7post-drug 36/5 vs. pre-ox 36 /10	2,400	2,612	-0,2120	0,1699	4	5	1,765	48
7post-drug 36/5 vs. pre-drug 36/10	2,400	1,720	0,6800	0,1699	4	5	5,661	48
7post-drug 36/5 vs. post-drug 36/10	2,400	2,880	-0,4800	0,1699	4	5	3,996	48
7post-drug 36/5 vs. 7pre-drug 36/10	2,400	1,700	0,7000	0,2193	4	2	4,514	48
7post-drug 36/5 vs. 7post-drug 36/10	2,400	2,600	-0,2000	0,2193	4	2	1,290	48
pre-ox 36 /10 vs. pre-drug 36/10	2,612	1,720	0,8920	0,1602	5	5	7,876	48
pre-ox 36 /10 vs. post-drug 36/10	2,612	2,880	-0,2680	0,1602	5	5	2,366	48
pre-ox 36 /10 vs. 7pre-drug 36/10	2,612	1,700	0,9120	0,2119	5	2	6,088	48
pre-ox 36 /10 vs. 7post-drug 36/10	2,612	2,600	0,01200	0,2119	5	2	0,08010	48
pre-drug 36/10 vs. post-drug 36/10	1,720	2,880	-1,160	0,1602	5	5	10,24	48
pre-drug 36/10 vs. 7pre-drug 36/10	1,720	1,700	0,02000	0,2119	5	2	0,1335	48
pre-drug 36/10 vs. 7post-drug 36/10	1,720	2,600	-0,8800	0,2119	5	2	5,874	48
post-drug 36/10 vs. 7pre-drug 36/10	2,880	1,700	1,180	0,2119	5	2	7,876	48
post-drug 36/10 vs. 7post-drug 36/10	2,880	2,600	0,2800	0,2119	5	2	1,869	48
7pre-drug 36/10 vs. 7post-drug 36/10	1,700	2,600	-0,9000	0,2532	2	2	5,026	48
