# Supplementary material for: Evaluation of analgesic and anti-inflammatory activity of purine-2,6-dione-based TRPA1 antagonists with PDE4/7 inhibitory activity
Source: Pharmacol Rep. 2022 Aug 5;74(5):982–97. doi: 10.1007/s43440-022-00397-6 (PMC9584878; doi:10.1007/s43440-022-00397-6)
Supplement: Supplementary file 2 — Supplementary file2 (XLSX 13 KB) [file 43440_2022_397_MOESM2_ESM.xlsx]

## Sheet: Arkusz1
						Paw size (mm2)
Group/Day of exp.	0	5	7	12	14	17	20	24	27	30	33	36	40
control 1	55.4681	62.486	63.6086	68.0045	108.142	166.035	142.737	134.094	149.652	144.621	116.023	105.323	100.841
control 2	46.7311	57.4306	61.544	82.896	127.029	130.938	157.133	165.871	165.729	153.208	133.442	107.066	110.12
control 3	50.1929	63.7891	62.9099	98.8943	138.984	100.88	159.685	152.604	147.352	133.442	125.773	104.641	93.3208
control 4	47.885	65.783	66.6308	72.6439	77.1655	140.367	160.109	158.845	155.823	160.891	139.008	126.189	118.001
control 5	56.0568	68.0281	68.2793	71.0504	87.0408	138.223	158.075	152.533	145.364	133.552	114.469	103.706	97.0417
control 6	56.6299	65.9557	68.9858	74.2139	117.224	157.157	137.281	144.354	143.184	148.641	118.025	106.36	98.3291
compound 36, 1	54.5889	67.9732	67.4393	68.4285	75.517	145.044	148.216	142.022	133.937	129.604	118.15	112.82	108.142
compound 36, 2	52.8462	62.5488	64.5191	71.0582	69.5196	128.881	160.823	154.37	148.129	133.466	124.823	103.761	109.453
compound 36, 3	51.2605	64.8881	62.9884	72.589	101.21	145.076	130.985	132.272	116.188	132.108	114.838	113.9	95.927
compound 36, 4	51.339	60.8768	64.527	76.5375	107.239	122.442	129.187	114.94	109.005	110.622	95.1499	105.69	99.55
compound 36, 5	54.4005	60.3116	63.0198	69.1742	78.1232	141.262	161.647	158.868	134.94	144.032	126.887	113.283	113.001
compound 36, 6	55.4053	62.1092	62.1092	66.097	91.6409	152.203	146.026	140.829	135.923	123.182	114.477	99.695	103.353
						Clinical score
Group/Day of exp.	0	5	7	12	14	17	20	24	27	30	33	36	40
control 1	0	0	0	1	2	3	4	4	4	3	3	3	2
control 2	0	0	0	1	0	1	3	4	4	3	2	2	2
control 3	0	0	0	0.5	0	1	3	4	4	3	2	2	2
control 4	0	0	0	0	0.5	2	4	4	4	4	3	3	3
control 5	0	0	0	0	1	2	3	3	3	3	2	2	2
control 6	0	0	0	0	1	2	4	3	3	3	3	3	2
compound 36, 1	0	0	0	0	1	3	4	4	3	2	2	3	3
compound 36, 2	0	0	0	0	2	3	4	4	4	2	2	2	2
compound 36, 3	0	0	0	0	1	2	3	4	3	2	2	2	2
compound 36, 4	0	0	0	0	0	1	3	3	3	2	2	3	3
compound 36, 5	0	0	0	0	0	1	4	4	4	2	2	3	3
compound 36, 6	0	0	0	1	1	3	3	2	2	2	2	2	2
